# Supplementary material for: Outcome of Second Primary Malignancies Developing in Multiple Myeloma Patients
Source: Cancers (Basel). 2023 Sep 1;15(17):4359. doi: 10.3390/cancers15174359 (PMC10487060; doi:10.3390/cancers15174359)
Supplement: Supplementary file 1 [file cancers-15-04359-s001.zip]

Archive with 1 entries (1 files):
- cancers-2473040-supplementary.pdf
